# Supplementary material for: Synthesis of 7,2′-Dihydroxy-4′,5′-Dimethoxyisoflavanone, a Phytoestrogen with Derma Papilla Cell Proliferative Activity
Source: Molecules. 2022 Oct 7;27(19):6660. doi: 10.3390/molecules27196660 (PMC9572366; doi:10.3390/molecules27196660)
Supplement: Supplementary file 1 [file molecules-27-06660-s001.zip]

Archive with 1 entries (1 files):
- molecules-1959028-supplementary.pdf
